# Supplementary material for: Disease Occurrence and Climatic Factors Jointly Structure Pomelo Leaf Fungal Succession in Disturbed Agricultural Ecosystem
Source: Microorganisms. 2024 Jun 6;12(6):1157. doi: 10.3390/microorganisms12061157 (PMC11205469; doi:10.3390/microorganisms12061157)
Supplement: Supplementary file 1 [file microorganisms-12-01157-s001.zip]

Archive with 1 entries (1 files):
- microorganisms-2948714-supplementary.pdf
